# Supplementary material for: Effect of cataract surgery on cognitive function in elderly: Results of Fujiwara-kyo Eye Study
Source: PLoS One. 2018 Feb 20;13(2):e0192677. doi: 10.1371/journal.pone.0192677 (PMC5819799; doi:10.1371/journal.pone.0192677)
Supplement: S1 Table — (XLSX) [file pone.0192677.s001.xlsx]

## Sheet: S1 Table
cataract surgery	BCVA <0.3 logMAR units	depression	body mass index >25	hypertension	diabetec millitus	stroke
0	0	0	0	1	0	0
0	0	0	0	0	0	0
0	0	0	0	0	0	0
0	0	0	0	0	0	0
0	0	1	0	0	0	0
0	0	0	0	0	0	0
0	0	1	0	1	0	0
0	0	1	0	0	1	0
0	0	0	0	0	0	0
0	0	0	0	0	0	0
0	0	0	0	0	0	0
0	0	0	0	0	0	0
0	0	1	0	1	0	0
0	0	0	0	0	0	0
0	0	0	0	0	0	0
0	0	0	0	0	0	1
0	0	0	0	1	0	0
0	0	0	0	0	0	0
0	0	0	0	0	0	0
0	0	0	0	1	0	0
0	0	0	0	0	0	0
0	0	0	0	1	0	0
0	0	0	0	1	0	0
0	0	0	0	0	0	0
0	0	0	0	1	0	0
0	0	0	0	1	0	0
0	0	0	0	0	0	0
0	0	0	0	1	0	0
0	0	1	0	1	0	0
0	0	0	0	0	0	0
0	0	1	0	1	0	0
0	0	0	0	0	0	0
0	0	0	0	1	0	0
0	0	1	0	0	0	0
0	0	1	0	0	0	0
0	0	0	0	0	0	1
0	0	0	0	0	0	0
0	0	0	0	0	0	0
0	0	0	0	0	0	0
0	0	0	0	1	0	0
0	0	0	0	1	0	0
0	0	0	0	0	0	0
0	0	0	0	1	0	0
0	0	1	0	0	1	0
0	0	0	0	0	0	0
0	0	0	0	0	1	0
0	0	0	0	0	0	0
0	0	0	0	0	0	0
0	0	0	0	0	0	0
0	0	0	0	0	0	0
0	0	1	0	1	0	0
0	0	0	0	0	0	0
0	0	0	0	1	0	0
0	0	1	0	0	0	0
0	0	0	0	1	0	0
0	0	0	0	0	0	0
0	0	0	0	0	1	0
0	0	0	0	0	0	1
0	0	1	0	1	0	0
0	0	0	0	1	0	0
0	0	0	0	1	0	0
0	0	0	0	0	0	0
0	0	0	0	1	0	0
0	0	1	0	0	0	0
0	0	0	0	0	0	0
0	0	0	0	0	0	0
0	0	0	0	1	0	0
0	0	0	0	1	0	0
0	0	0	0	0	0	0
0	0	0	0	0	0	0
0	0	0	0	0	0	0
0	0	0	0	0	0	0
0	0	0	0	0	0	0
0	0	0	0	1	1	0
0	0	0	0	0	0	0
0	0	0	0	0	0	0
0	0	0	0	0	0	0
0	0	0	0	0	0	0
0	0	0	0	0	0	0
0	0	0	0	1	0	0
0	0	0	0	0	1	0
0	0	0	0	0	0	0
0	0	0	0	1	0	0
0	0	0	0	1	0	1
0	0	0	0	1	0	0
0	0	0	0	0	0	0
0	0	0	0	1	0	0
0	0	0	0	0	0	0
0	0	0	0	0	0	0
0	0	0	0	1	0	0
0	0	0	0	0	0	0
0	0	0	0	1	0	0
0	0	0	0	0	0	0
0	0	0	0	0	0	0
0	0	0	0	0	0	0
0	0	0	0	0	0	0
0	0	0	0	1	0	0
0	0	1	0	0	0	0
0	0	0	0	0	0	0
0	0	0	0	0	0	0
0	0	0	0	1	0	0
0	0	1	0	0	0	0
0	0	0	0	1	0	0
0	0	0	0	0	0	0
0	0	0	0	0	0	0
0	0	0	0	0	0	0
0	0	0	0	0	0	0
0	0	1	0	0	0	0
0	0	0	0	0	0	0
0	0	0	0	1	0	1
0	0	0	0	0	0	1
0	0	0	0	0	1	0
0	0	0	0	1	0	0
0	0	0	0	1	0	0
0	0	0	0	1	0	0
0	0	0	0	1	0	0
0	0	0	0	0	0	1
0	0	0	0	1	1	0
0	0	0	0	0	0	0
0	0	0	0	1	0	0
0	0	1	0	0	0	0
0	0	0	0	0	0	0
0	0	0	0	0	0	0
0	0	0	0	1	0	0
0	0	0	0	1	0	0
0	0	0	0	1	0	0
0	0	0	0	1	0	0
0	0	0	0	1	0	0
0	0	0	0	1	0	0
0	0	0	0	1	0	0
0	0	0	0	0	0	0
0	0	0	0	0	0	0
0	0	0	0	0	0	0
0	0	0	0	0	0	0
0	0	0	0	0	0	0
0	0	1	0	1	0	0
0	0	0	0	0	0	0
0	0	1	0	1	0	0
0	0	0	0	0	0	0
0	0	0	0	0	0	0
0	0	0	0	1	1	0
0	0	0	0	0	0	0
0	0	0	0	0	0	0
0	0	0	0	0	0	0
0	0	0	0	1	0	0
0	0	0	0	1	0	0
0	0	1	0	0	0	0
0	0	0	0	1	0	0
0	0	0	0	0	0	0
0	0	0	0	1	0	0
0	0	0	0	0	0	0
0	0	0	0	0	0	0
0	0	0	0	0	0	0
0	0	0	0	0	0	0
0	0	0	0	1	1	0
0	0	0	0	1	0	0
0	0	0	0	1	0	0
0	0	0	0	0	0	0
0	0	0	0	1	0	0
0	0	0	0	1	0	0
0	0	0	0	0	0	0
0	0	0	0	0	0	0
0	0	0	0	0	0	0
0	0	0	0	1	0	0
0	0	0	0	0	0	0
0	0	0	0	1	0	0
0	0	0	0	1	0	0
0	0	1	0	1	1	0
0	0	0	0	1	0	0
0	0	0	0	0	0	0
0	0	0	0	1	0	0
0	0	0	0	1	0	0
0	0	0	0	0	0	1
0	0	0	0	1	0	0
0	0	0	0	1	0	0
0	0	0	0	0	0	0
0	0	0	0	1	0	0
0	0	0	0	0	0	0
0	0	1	0	1	0	0
0	0	0	0	0	0	0
0	0	0	0	0	0	0
0	0	0	0	0	0	1
0	0	0	0	0	0	0
0	0	0	0	0	0	0
0	0	0	0	1	0	0
0	0	1	0	0	0	0
0	0	0	0	1	0	0
0	0	0	0	1	0	0
0	0	0	0	1	0	0
0	0	1	0	0	0	0
0	0	0	0	1	0	0
0	0	0	0	0	0	0
0	0	0	0	1	0	0
0	0	0	0	1	0	0
0	0	1	0	1	0	0
0	0	0	0	1	0	0
0	0	0	0	1	0	0
0	0	0	0	0	0	0
0	0	0	0	1	0	0
0	0	0	0	1	1	0
0	0	0	0	1	0	0
0	0	0	0	0	0	0
0	0	0	0	0	1	0
0	0	0	0	1	1	0
0	0	0	0	1	0	0
0	0	0	0	0	0	0
0	0	0	0	1	0	0
0	0	0	0	1	1	0
0	0	0	0	1	0	0
0	0	0	0	1	0	0
0	0	0	0	0	0	0
0	0	0	0	1	1	0
0	0	1	0	1	0	1
0	0	1	0	1	1	0
0	0	0	0	1	0	0
0	0	0	0	0	0	0
0	0	0	0	0	0	0
0	0	0	0	1	1	0
0	0	0	0	1	0	0
0	0	0	0	1	0	0
0	0	0	0	1	0	0
0	0	0	0	1	1	0
0	0	0	0	1	0	1
0	0	0	0	1	1	0
0	0	0	0	0	0	1
0	0	0	0	1	0	0
0	0	0	0	0	0	0
0	0	0	0	1	0	0
0	0	0	0	0	0	0
0	0	0	0	1	0	0
0	0	0	0	1	0	0
0	0	0	0	0	0	0
0	0	0	0	0	0	0
0	0	0	0	1	0	0
0	0	1	0	1	1	0
0	0	0	0	1	0	0
0	0	0	0	0	0	0
0	0	0	0	1	0	0
0	0	1	0	1	0	0
0	0	0	0	1	0	0
0	0	0	0	1	0	0
0	0	1	0	1	0	1
0	0	0	0	1	0	0
0	0	0	0	0	0	0
0	0	0	0	1	0	1
0	0	0	0	0	0	0
0	0	0	0	1	0	0
0	0	0	0	0	0	0
0	0	0	0	1	1	0
0	0	0	0	1	0	0
0	0	0	0	0	1	0
0	0	0	0	0	0	0
0	0	0	0	0	0	0
0	0	0	0	0	1	0
0	0	1	0	0	0	0
0	0	0	0	1	0	0
0	0	1	0	0	1	0
0	0	0	0	0	0	0
0	0	0	0	1	0	0
0	0	0	0	1	0	0
0	0	0	0	1	0	0
0	0	0	0	0	0	0
0	0	0	0	1	0	0
0	0	0	0	1	0	0
0	0	0	0	0	0	0
0	0	0	0	1	0	0
0	0	0	0	0	1	0
0	0	0	0	1	0	0
0	0	0	0	1	0	0
0	0	1	0	0	0	0
0	0	0	0	1	0	0
0	0	0	0	1	0	0
0	0	0	0	0	0	0
0	0	0	0	1	0	0
0	0	0	0	1	0	0
0	0	0	0	0	0	0
0	0	0	0	1	0	0
0	0	0	0	0	0	0
0	0	0	0	0	0	0
0	0	0	0	1	1	0
0	0	0	0	1	0	0
0	0	1	0	0	0	0
0	0	0	0	1	1	0
0	0	0	0	1	0	0
0	0	0	1	0	0	0
0	0	0	1	1	0	0
0	0	1	1	1	0	0
0	0	0	1	0	0	0
0	0	0	1	1	0	0
0	0	0	1	0	0	0
0	0	0	1	0	0	0
0	0	0	1	1	0	0
0	0	0	1	1	1	0
0	0	0	1	1	0	0
0	0	0	1	0	0	0
0	0	0	1	1	0	0
0	0	0	1	0	0	0
0	0	0	1	0	0	0
0	0	1	1	1	0	0
0	0	0	1	1	1	1
0	0	0	1	1	0	0
0	0	0	1	0	0	0
0	0	0	1	1	0	0
0	0	0	1	0	0	0
0	0	0	1	0	0	0
0	0	0	1	0	0	0
0	0	0	1	0	1	0
0	0	0	1	1	0	0
0	0	0	1	0	0	0
0	0	0	1	0	0	0
0	0	1	1	1	0	0
0	0	0	1	0	0	0
0	0	0	1	0	0	0
0	0	0	1	0	0	0
0	0	1	1	1	0	0
0	0	0	1	1	0	0
0	0	0	1	1	0	0
0	0	0	1	1	0	1
0	0	0	1	1	0	0
0	0	0	1	1	0	0
0	0	0	1	1	0	0
0	0	0	1	1	0	0
0	0	1	1	0	0	0
0	0	0	1	0	0	0
0	0	0	1	0	0	0
0	0	0	1	1	1	0
0	0	0	1	1	0	0
0	0	0	1	1	0	0
0	0	0	1	1	0	0
0	0	0	1	1	0	0
0	0	1	1	1	0	0
0	0	0	1	0	0	0
0	0	0	1	0	0	0
0	0	0	1	0	0	0
0	0	0	1	0	0	0
0	0	0	1	1	0	0
0	0	0	1	1	0	0
0	0	0	1	0	0	0
0	0	0	1	0	0	0
0	0	0	1	1	0	0
0	0	0	1	1	0	0
0	0	0	1	0	0	0
0	0	0	1	0	0	0
0	0	0	1	1	0	0
0	0	0	1	1	0	0
0	0	1	1	1	0	0
0	0	0	1	1	1	0
0	0	1	1	1	1	0
0	0	0	1	1	0	0
0	0	0	1	0	0	0
0	0	0	1	1	1	0
0	0	0	1	1	0	0
0	0	0	1	0	0	0
0	0	0	1	1	1	0
0	0	1	1	1	0	0
0	0	0	1	1	0	0
0	0	0	1	0	0	0
0	0	0	1	1	0	0
0	0	0	1	1	1	0
0	0	0	1	1	0	0
0	0	0	1	1	0	0
0	0	1	1	1	1	0
0	0	0	1	1	1	0
0	0	0	1	1	1	0
0	0	0	1	0	0	0
0	0	0	0	0	0	0
0	0	0	0	0	1	0
0	0	0	0	0	1	0
0	0	0	0	1	0	0
0	0	0	0	0	0	0
0	0	0	0	0	0	0
0	0	0	0	0	0	0
0	0	0	0	0	0	0
0	0	0	0	0	0	0
0	0	1	0	0	0	0
0	0	1	0	0	0	0
0	0	0	0	0	0	0
0	0	1	0	0	0	0
0	0	0	0	0	0	0
0	0	0	0	0	1	0
0	0	0	0	0	0	0
0	0	0	0	0	0	0
0	0	0	0	0	0	0
0	0	0	0	1	0	0
0	0	0	0	1	0	0
0	0	0	0	0	0	1
0	0	1	0	1	0	0
0	0	1	0	0	0	0
0	0	0	0	0	0	0
0	0	1	0	0	0	0
0	0	1	0	0	0	0
0	0	0	0	1	0	0
0	0	0	0	1	0	0
0	0	0	0	0	0	0
0	0	1	0	0	0	0
0	0	1	0	0	0	0
0	0	0	0	0	0	0
0	0	0	0	0	0	0
0	0	0	0	0	0	0
0	0	0	0	0	0	0
0	0	0	0	0	0	0
0	0	0	0	0	0	0
0	0	0	0	0	0	0
0	0	0	0	0	0	0
0	0	0	0	0	0	1
0	0	0	0	1	0	0
0	0	0	0	0	0	0
0	0	0	0	0	1	0
0	0	1	0	1	0	0
0	0	0	0	1	0	0
0	0	0	0	0	0	0
0	0	0	0	0	0	0
0	0	0	0	0	0	0
0	0	0	0	1	0	0
0	0	0	0	0	0	0
0	0	0	0	1	0	0
0	0	0	0	0	0	0
0	0	0	0	0	0	0
0	0	0	0	0	0	0
0	0	0	0	0	0	0
0	0	0	0	0	0	0
0	0	0	0	0	0	0
0	0	0	0	0	0	0
0	0	0	0	0	0	0
0	0	0	0	1	0	0
0	0	0	0	0	0	0
0	0	0	0	0	0	0
0	0	0	0	0	0	0
0	0	0	0	1	1	0
0	0	0	0	1	0	0
0	0	0	0	0	0	0
0	0	0	0	1	0	0
0	0	0	0	0	0	0
0	0	1	0	0	0	1
0	0	0	0	0	0	0
0	0	1	0	0	0	1
0	0	0	0	1	0	0
0	0	0	0	0	0	0
0	0	0	0	0	1	0
0	0	0	0	0	0	0
0	0	0	0	0	0	0
0	0	0	0	0	1	0
0	0	0	0	0	0	1
0	0	0	0	0	0	0
0	0	0	0	0	0	0
0	0	0	0	0	0	0
0	0	0	0	0	0	0
0	0	0	0	0	0	0
0	0	0	0	0	0	0
0	0	1	0	1	0	0
0	0	0	0	0	0	0
0	0	0	0	0	0	0
0	0	0	0	0	0	0
0	0	0	0	0	0	0
0	0	0	0	1	1	0
0	0	1	0	0	0	0
0	0	0	0	0	0	0
0	0	0	0	0	0	0
0	0	1	0	1	1	0
0	0	0	0	0	0	0
0	0	0	0	0	0	0
0	0	0	0	1	0	0
0	0	0	0	0	0	0
0	0	0	0	1	0	0
0	0	1	0	1	0	0
0	0	0	0	0	0	0
0	0	0	0	0	0	0
0	0	0	0	0	0	0
0	0	0	0	1	0	0
0	0	0	0	0	1	0
0	0	1	0	1	0	0
0	0	0	0	0	0	0
0	0	0	0	1	0	0
0	0	0	0	0	0	0
0	0	0	0	1	0	0
0	0	0	0	1	0	1
0	0	0	0	1	0	0
0	0	0	0	0	0	0
0	0	1	0	0	0	0
0	0	0	0	0	0	0
0	0	0	0	0	1	0
0	0	1	0	1	0	0
0	0	0	0	0	0	0
0	0	0	0	0	1	0
0	0	0	0	1	0	1
0	0	0	0	0	0	0
0	0	1	0	0	0	0
0	0	0	0	0	0	0
0	0	0	0	0	0	0
0	0	0	0	0	0	0
0	0	0	0	0	0	0
0	0	0	0	0	0	0
0	0	0	0	1	1	0
0	0	1	0	0	0	0
0	0	1	0	0	0	0
0	0	0	0	1	0	0
0	0	0	0	0	0	0
0	0	1	0	0	0	0
0	0	0	0	1	0	0
0	0	1	0	0	0	0
0	0	1	0	0	0	0
0	0	0	0	0	0	0
0	0	0	0	0	0	0
0	0	0	0	1	0	0
0	0	0	0	0	0	0
0	0	0	0	0	0	0
0	0	0	0	1	1	0
0	0	0	0	0	0	0
0	0	0	0	0	0	0
0	0	0	0	1	0	0
0	0	1	0	1	0	1
0	0	0	0	1	0	0
0	0	1	0	1	0	0
0	0	0	0	1	0	0
0	0	0	0	1	0	0
0	0	0	0	1	0	0
0	0	0	0	0	1	0
0	0	0	0	1	0	0
0	0	0	0	0	1	0
0	0	0	0	0	0	0
0	0	0	0	0	0	0
0	0	0	0	1	0	0
0	0	0	0	0	0	0
0	0	0	0	0	0	0
0	0	0	0	0	0	0
0	0	0	0	0	0	0
0	0	0	0	0	0	0
0	0	0	0	1	1	0
0	0	0	0	1	0	0
0	0	1	0	0	0	0
0	0	0	0	0	0	0
0	0	0	0	0	0	0
0	0	0	0	1	0	0
0	0	0	0	1	0	0
0	0	0	0	1	0	0
0	0	0	0	1	0	0
0	0	0	0	0	0	0
0	0	0	0	1	0	0
0	0	0	0	1	0	0
0	0	0	0	0	0	0
0	0	1	0	1	0	0
0	0	0	0	0	0	0
0	0	0	0	0	0	0
0	0	0	0	0	1	1
0	0	0	0	0	0	0
0	0	1	0	0	0	0
0	0	0	0	0	0	0
0	0	0	0	0	0	1
0	0	0	0	1	0	0
0	0	0	0	0	0	0
0	0	1	0	0	0	0
0	0	1	0	1	0	1
0	0	0	0	1	0	0
0	0	0	0	0	0	0
0	0	0	0	0	0	0
0	0	1	0	0	0	0
0	0	0	0	0	0	0
0	0	0	0	1	0	0
0	0	0	0	0	0	0
0	0	0	0	1	0	0
0	0	0	0	0	0	0
0	0	0	0	0	0	0
0	0	1	0	0	0	0
0	0	0	0	0	0	0
0	0	0	0	1	0	0
0	0	1	0	1	0	1
0	0	0	0	1	0	0
0	0	0	0	0	0	0
0	0	1	0	0	0	0
0	0	0	0	1	0	0
0	0	0	0	0	0	0
0	0	0	0	0	0	1
0	0	1	0	0	0	0
0	0	0	0	1	0	0
0	0	0	0	0	0	0
0	0	1	0	1	0	0
0	0	0	0	0	0	0
0	0	1	0	0	0	0
0	0	0	0	0	0	0
0	0	1	0	1	0	0
0	0	0	0	1	0	0
0	0	0	0	0	0	0
0	0	0	0	0	1	0
0	0	0	0	0	0	0
0	0	0	0	1	1	0
0	0	0	0	0	1	0
0	0	0	0	0	0	0
0	0	0	0	0	0	0
0	0	0	0	1	0	0
0	0	0	0	1	0	0
0	0	0	0	1	0	0
0	0	0	0	0	0	0
0	0	0	0	1	0	1
0	0	0	0	1	0	0
0	0	0	0	0	0	0
0	0	0	0	0	0	0
0	0	0	0	1	1	0
0	0	0	0	0	0	0
0	0	0	0	1	0	0
0	0	0	0	1	0	0
0	0	0	0	0	0	0
0	0	0	0	1	1	0
0	0	1	0	0	0	0
0	0	0	0	0	0	0
0	0	0	0	0	1	0
0	0	0	0	0	0	0
0	0	0	0	0	0	0
0	0	0	0	1	0	0
0	0	0	0	1	0	0
0	0	0	0	0	0	0
0	0	1	0	0	0	0
0	0	0	0	1	0	0
0	0	0	0	1	0	0
0	0	0	0	1	0	0
0	0	0	0	0	0	0
0	0	0	0	1	1	0
0	0	0	0	0	0	0
0	0	0	0	0	1	0
0	0	0	0	1	0	0
0	0	0	0	0	1	0
0	0	0	0	0	1	0
0	0	0	0	0	0	0
0	0	1	0	1	0	0
0	0	0	0	0	0	0
0	0	0	0	0	0	0
0	0	0	0	0	0	0
0	0	0	0	1	1	0
0	0	0	0	1	0	0
0	0	0	0	0	0	0
0	0	0	0	0	0	0
0	0	0	0	0	0	0
0	0	0	0	0	1	0
0	0	0	0	0	0	0
0	0	0	0	1	1	0
0	0	1	0	0	0	0
0	0	1	0	0	0	0
0	0	0	0	0	0	0
0	0	0	0	0	1	0
0	0	0	0	1	0	1
0	0	0	0	1	1	0
0	0	0	0	0	1	0
0	0	0	0	1	1	0
0	0	0	0	1	0	0
0	0	1	0	1	1	1
0	0	0	0	0	0	0
0	0	0	0	0	0	0
0	0	0	0	1	0	0
0	0	1	0	1	0	0
0	0	0	0	0	0	0
0	0	1	0	1	0	0
0	0	1	0	1	0	0
0	0	0	0	0	0	0
0	0	0	0	0	0	0
0	0	0	0	1	0	0
0	0	0	0	1	0	0
0	0	0	0	0	0	0
0	0	0	0	0	0	0
0	0	0	0	0	0	0
0	0	0	0	0	0	0
0	0	0	0	1	0	0
0	0	0	0	1	0	0
0	0	0	0	0	0	0
0	0	0	0	1	0	0
0	0	1	0	0	0	0
0	0	0	0	0	0	0
0	0	0	0	0	0	0
0	0	0	0	0	0	0
0	0	0	0	1	0	0
0	0	0	0	0	0	0
0	0	0	0	0	0	0
0	0	0	0	0	0	0
0	0	0	0	0	0	0
0	0	0	0	0	0	0
0	0	0	0	0	1	0
0	0	0	0	0	0	0
0	0	1	0	0	0	0
0	0	0	0	1	0	0
0	0	1	0	0	0	0
0	0	1	0	1	1	1
0	0	0	0	0	0	0
0	0	0	0	1	0	0
0	0	1	0	0	0	0
0	0	0	0	0	0	0
0	0	0	0	0	0	0
0	0	0	0	1	0	1
0	0	0	0	1	0	0
0	0	1	0	1	0	0
0	0	1	0	0	0	0
0	0	0	0	1	0	0
0	0	0	0	1	0	0
0	0	0	0	1	0	0
0	0	0	0	0	0	0
0	0	1	0	1	0	0
0	0	0	0	0	0	0
0	0	0	0	0	0	0
0	0	0	0	0	0	0
0	0	0	0	0	0	0
0	0	1	0	1	0	0
0	0	0	0	0	0	0
0	0	0	0	1	1	0
0	0	0	0	0	0	0
0	0	0	0	1	1	0
0	0	0	0	1	0	0
0	0	0	0	1	0	0
0	0	0	0	1	0	0
0	0	0	0	0	0	0
0	0	0	0	1	0	0
0	0	1	0	0	0	0
0	0	0	0	0	0	0
0	0	0	0	0	0	0
0	0	0	0	1	0	0
0	0	0	0	0	0	0
0	0	0	0	1	0	0
0	0	0	0	1	0	0
0	0	0	0	1	0	0
0	0	0	0	1	1	0
0	0	0	0	1	0	0
0	0	0	0	0	0	0
0	0	0	0	0	0	0
0	0	1	0	0	1	0
0	0	0	0	0	0	0
0	0	1	0	0	0	0
0	0	0	0	1	0	1
0	0	0	0	1	0	0
0	0	0	0	1	0	0
0	0	0	0	0	0	0
0	0	0	0	1	0	0
0	0	0	0	1	0	0
0	0	0	0	0	1	0
0	0	0	0	1	0	0
0	0	0	0	0	1	0
0	0	1	0	1	1	0
0	0	0	0	0	0	0
0	0	0	0	1	0	0
0	0	0	0	1	1	1
0	0	1	0	1	0	0
0	0	0	0	0	0	0
0	0	0	0	0	0	0
0	0	0	0	0	0	0
0	0	0	0	1	1	0
0	0	0	0	1	0	0
0	0	0	0	1	0	0
0	0	1	0	0	0	0
0	0	0	0	1	0	0
0	0	0	0	0	0	0
0	0	0	0	1	0	0
0	0	0	0	1	0	0
0	0	0	0	1	0	0
0	0	0	0	1	0	0
0	0	0	0	1	0	0
0	0	0	0	1	0	0
0	0	0	0	1	0	0
0	0	0	0	0	0	0
0	0	0	0	1	0	0
0	0	0	0	1	1	0
0	0	0	0	1	0	0
0	0	0	0	0	0	0
0	0	0	0	0	0	0
0	0	0	0	1	1	0
0	0	0	0	0	0	0
0	0	0	0	1	0	0
0	0	0	0	1	1	0
0	0	0	0	0	0	0
0	0	0	0	1	0	1
0	0	0	0	0	0	0
0	0	0	0	0	0	0
0	0	0	0	1	0	0
0	0	0	0	1	0	0
0	0	0	0	1	0	0
0	0	0	0	0	0	0
0	0	0	0	0	0	0
0	0	0	0	1	0	0
0	0	0	0	1	0	0
0	0	0	0	1	0	0
0	0	0	0	1	0	0
0	0	0	0	1	0	0
0	0	0	0	1	0	0
0	0	0	0	0	0	0
0	0	0	0	1	0	0
0	0	0	0	0	0	0
0	0	0	0	1	1	1
0	0	1	0	1	0	0
0	0	0	0	0	0	0
0	0	0	0	1	0	0
0	0	1	0	0	0	0
0	0	0	0	1	0	0
0	0	0	0	1	0	0
0	0	0	0	1	1	0
0	0	0	0	0	1	0
0	0	0	0	1	0	1
0	0	0	0	1	1	0
0	0	1	0	1	0	0
0	0	0	0	1	0	0
0	0	0	0	1	0	0
0	0	0	0	1	0	0
0	0	0	0	1	0	0
0	0	0	0	0	0	0
0	0	0	0	0	0	0
0	0	1	0	1	0	0
0	0	0	0	1	1	0
0	0	0	0	0	0	0
0	0	0	0	1	1	0
0	0	0	0	0	0	0
0	0	0	0	1	0	0
0	0	0	0	1	0
0	0	0	0	0	0	0
0	0	0	0	0	0	0
0	0	0	0	0	0	0
0	0	0	0	0	0	0
0	0	0	0	0	0	0
0	0	0	0	1	0	1
0	0	1	0	0	0	0
0	0	1	0	0	0	0
0	0	0	0	1	1	0
0	0	0	0	1	0	0
0	0	0	0	0	0	0
0	0	0	0	1	0	0
0	0	0	0	1	0	0
0	0	0	0	1	0	0
0	0	0	0	1	0	0
0	0	0	0	1	0	0
0	0	0	0	1	1	0
0	0	0	0	1	0	0
0	0	0	0	0	0	0
0	0	0	0	0	1	0
0	0	1	0	1	1	0
0	0	0	0	1	0	0
0	0	0	0	1	0	0
0	0	0	0	0	0	0
0	0	0	0	0	0	0
0	0	0	0	1	1	0
0	0	0	0	0	0	0
0	0	0	0	0	0	0
0	0	0	0	1	1	0
0	0	0	0	0	1	0
0	0	0	0	1	0	0
0	0	0	0	0	0	0
0	0	0	0	1	0	0
0	0	0	0	1	0	0
0	0	0	0	0	0	0
0	0	0	0	0	0	0
0	0	0	0	1	0	0
0	0	0	0	1	0	0
0	0	0	0	1	0	0
0	0	1	0	1	0	0
0	0	0	0	1	0	0
0	0	0	0	0	0	1
0	0	0	0	0	0	0
0	0	1	0	1	0	0
0	0	0	0	0	0	0
0	0	0	0	1	1	0
0	0	0	0	0	0	0
0	0	0	0	0	1	0
0	0	0	0	0	0	0
0	0	0	0	0	0	0
0	0	1	0	1	0	0
0	0	0	0	1	0	0
0	0	0	0	0	0	0
0	0	1	0	1	0	0
0	0	0	0	0	0	0
0	0	0	0	1	0	0
0	0	0	0	0	0	0
0	0	0	0	1	0	0
0	0	0	0	0	0	0
0	0	0	0	0	0	0
0	0	1	0	1	1	0
0	0	1	0	0	0	0
0	0	0	0	1	1	0
0	0	1	0	0	1	0
0	0	1	0	1	0	0
0	0	0	0	1	1	0
0	0	0	0	1	0	0
0	0	0	0	0	0	0
0	0	0	0	1	0	0
0	0	0	0	0	0	0
0	0	0	0	1	0	1
0	0	0	0	1	0	0
0	0	0	0	1	0	0
0	0	1	0	1	0	0
0	0	0	0	0	0	0
0	0	0	0	0	0	0
0	0		0	1	0	0
0	0	0	0	1	0	0
0	0	0	0	1	0	0
0	0	0	0	1	0	0
0	0	1	0	0	1	0
0	0	0	0	1	0	0
0	0	0	0	0	0	0
0	0	0	0	0	0	0
0	0	0	0	0	0	0
0	0	0	0	1	0	0
0	0	0	0	0	0	0
0	0	0	0	1	0	0
0	0	0	0	0	0	0
0	0	0	0	0	0	0
0	0	0	1	1	0	0
0	0	1	1	1	0	0
0	0	0	1	1	0	1
0	0	0	1	1	0	0
0	0	0	1	0	1	0
0	0	0	1	0	0	0
0	0	0	1	0	0	0
0	0	0	1	1	1	0
0	0	0	1	0	0	1
0	0	0	1	1	0	0
0	0	0	1	1	0	0
0	0	0	1	0	0	0
0	0	0	1	0	0	0
0	0	0	1	0	0	0
0	0	0	1	0	1	0
0	0	0	1	1	0	0
0	0	0	1	1	0	0
0	0	0	1	1	0	0
0	0	0	1	1	0	0
0	0	0	1	1	0	0
0	0	0	1	1	0	0
0	0	1	1	1	0	0
0	0	0	1	0	0	0
0	0	0	1	1	0	0
0	0	0	1	1	0	0
0	0	0	1	1	0	0
0	0	0	1	0	0	0
0	0	0	1	0	0	0
0	0	1	1	1	0	0
0	0	0	1	0	0	0
0	0	0	1	1	1	0
0	0	0	1	1	0	0
0	0	0	1	0	1	0
0	0	0	1	1	0	0
0	0	0	1	1	0	0
0	0	0	1	1	0	0
0	0	0	1	0	0	0
0	0	0	1	1	0	0
0	0	0	1	1	0	0
0	0	0	1	1	0	0
0	0	0	1	0	1	0
0	0	0	1	1	0	0
0	0	0	1	1	0	0
0	0	0	1	0	0	0
0	0	0	1	1	0	0
0	0	0	1	1	0	0
0	0	0	1	1	0	0
0	0	0	1	1	0	0
0	0	0	1	0	0	0
0	0	0	1	1	1	0
0	0	0	1	1	1	0
0	0	0	1	1	0	0
0	0	0	1	0	0	0
0	0	0	1	0	0	0
0	0	0	1	1	0	0
0	0	0	1	1	0	0
0	0	0	1	1	0	0
0	0	0	1	1	0	0
0	0	0	1	1	0	0
0	0	1	1	1	0	0
0	0	0	1	1	0	0
0	0	0	1	0	0	0
0	0	0	1	1	0	0
0	0	0	1	1	0	0
0	0	0	1	1	0	0
0	0	0	1	1	0	0
0	0	0	1	1	0	0
0	0	0	1	0	0	0
0	0	0	1	0	1	1
0	0	0	1	1	0	0
0	0	0	1	0	1	1
0	0	1	1	1	1	0
0	0	0	1	1	0	0
0	0	0	1	1	0	0
0	0	0	1	1	0	0
0	0	1	1	1	0	0
0	0	0	1	1	0	0
0	0	0	1	0	0	0
0	0	0	1	1	0	0
0	0	0	1	1	0	1
0	0	0	1	1	0	0
0	0	0	1	0	0	0
0	0	0	1	0	0	0
0	0	0	1	0	0	0
0	0	1	1	1	0	1
0	0	0	1	1	0	0
0	0	0	1	0	0	0
0	0	0	1	1	0	0
0	0	0	1	0	1	0
0	0	0	1	1	0	0
0	0	0	1	1	0	0
0	0	0	1	1	0	0
0	0	0	1	0	1	0
0	0	1	1	1	0	1
0	0	0	1	0	1	0
0	0	0	1	1	1	0
0	0	0	1	1	0	0
0	0	0	1	0	0	0
0	0	0	1	1	0	0
0	0	1	1	1	0	1
0	0	1	1	0	1	0
0	0	1	1	0	1	0
0	0	0	1	1	0	0
0	0	0	1	1	1	0
0	0	0	1	1	0	0
0	0	1	1	1	0	0
0	0	1	1	1	1	0
0	0	1	1	1	0	0
0	0	0	1	0	0	0
0	0	0	1	1	0	0
0	0	0	1	1	0	0
0	0	0	1	1	0	0
0	0	0	1	1	1	0
0	0	0	1	1	0	0
0	0	1	1	1	1	0
0	0	0	1	0	0	0
0	0	1	1	1	0	0
0	0	0	1	0	0	0
0	0	0	1	1	0	0
0	0	0	1	1	0	0
0	0	0	1	1	0	0
0	0	0	1	1	0	0
0	0	0	1	1	1	0
0	0	0	1	1	0	0
0	0	1	1	0	0	0
0	0	0	1	1	0	0
0	0	0	1	1	0	0
0	0	0	0	1	0	1
0	0	1	0	1	0	1
0	0	0	0	0	0	0
0	0	0	0	1	0	0
0	0	0	0	0	0	0
0	0	0	0	0	0	0
0	0	0	0	0	0	0
0	0	0	0	0	0	0
0	0	0	0	0	0	1
0	0	0	0	1	0	0
0	0	0	0	1	0	0
0	0	0	0	1	0	0
0	0	0	0	0	0	0
0	0	0	0	0	1	0
0	0	0	0	0	0	0
0	0	0	0	0	1	0
0	0	0	0	0	0	0
0	0	0	0	0	0	0
0	0	1	0	0	0	0
0	0	0	0	0	0	0
0	0	0	0	0	0	0
0	0	0	0	1	0	0
0	0	0	0	0	0	0
0	0	0	0	0	1	0
0	0	1	0	1	0	0
0	0	1	0	0	0	0
0	0	0	0	0	0	0
0	0	0	0	0	0	0
0	0	1	0	0	0	0
0	0	1	0	0	0	0
0	0	0	0	1	1	0
0	0	0	0	0	0	0
0	0	0	0	0	0	0
0	0	1	0	0	0	0
0	0	1	0	1	0	0
0	0	0	0	0	0	0
0	0	0	0	1	0	0
0	0	0	0	0	0	0
0	0	0	0	0	0	0
0	0	1	0	0	0	0
0	0	0	0	1	0	0
0	0	0	0	1	0	0
0	0	1	0	0	0	0
0	0	0	0	1	0	0
0	0	1	0	0	0	0
0	0	0	0	0	1	0
0	0	1	0	0	0	0
0	0	0	0	1	0	0
0	0	0	0	0	0	0
0	0	0	0	0	0	0
0	0	0	0	0	0	0
0	0	0	0	0	0	0
0	0	0	0	1	0	0
0	0	0	0	1	0	0
0	0	0	0	0	0	0
0	0	0	0	0	0	0
0	0	0	0	0	0	0
0	0	0	0	0	0	0
0	0	0	0	1	0	0
0	0	0	0	0	0	0
0	0	0	0	0	0	0
0	0	0	0	1	0	0
0	0	1	0	0	1	1
0	0	1	0	0	0	0
0	0	0	0	0	0	0
0	0	0	0	0	0	0
0	0	0	0	1	0	0
0	0	0	0	0	0	0
0	0	0	0	0	0	0
0	0	0	0	0	0	0
0	0	0	0	1	0	0
0	0	0	0	0	0	0
0	0	1	0	0	0	0
0	0	0	0	0	0	0
0	0	0	0	1	0	0
0	0	1	0	0	0	0
0	0	0	0	0	0	0
0	0	0	0	0	0	0
0	0	1	0	0	0	0
0	0	1	0	1	0	0
0	0	0	0	1	0	0
0	0	0	0	1	0	0
0	0	0	0	0	0	0
0	0	0	0	0	0	0
0	0	0	0	0	0	0
0	0	0	0	1	1	0
0	0	0	0	0	0	0
0	0	0	0	0	0	0
0	0	0	0	0	1	0
0	0	1	0	0	0	0
0	0	0	0	0	0	1
0	0	0	0	0	0	0
0	0	1	0	1	0	0
0	0	0	0	1	0	0
0	0	0	0	1	0	0
0	0	0	0	0	0	0
0	0	0	0	0	0	0
0	0	1	0	0	0	0
0	0	0	0	0	0	0
0	0	0	0	0	0	0
0	0	0	0	0	0	0
0	0	0	0	0	0	0
0	0	0	0	1	0	0
0	0	0	0	0	0	0
0	0	0	0	1	0	0
0	0	0	0	0	0	0
0	0	0	0	1	0	0
0	0	0	0	1	1	0
0	0	0	0	1	0	0
0	0	0	0	0	0	0
0	0	0	0	0	0	0
0	0	0	0	0	1	0
0	0	1	0	1	0	1
0	0	0	0	1	0	0
0	0	0	0	1	0	0
0	0	0	0	0	0	0
0	0	0	0	1	0	0
0	0	0	0	1	0	0
0	0	0	0	0	0	0
0	0	1	0	0	0	0
0	0	1	0	0	0	0
0	0	0	0	0	0	0
0	0	0	0	0	0	0
0	0	1	0	0	0	0
0	0	0	0	1	0	0
0	0	1	0	0	0	0
0	0	0	0	1	0	0
0	0	0	0	0	0	0
0	0	1	0	1	0	0
0	0	1	0	0	0	0
0	0	0	0	0	0	0
0	0	0	0	1	0	0
0	0	0	0	0	0	0
0	0	0	0	0	0	0
0	0	0	0	0	0	0
0	0	0	0	1	0	0
0	0	0	0	0	0	0
0	0	0	0	1	0	0
0	0	0	0	0	0	0
0	0	0	0	0	0	0
0	0	0	0	0	0	0
0	0	0	0	0	1	0
0	0	1	0	1	1	0
0	0	0	0	1	1	0
0	0	0	0	1	0	0
0	0	0	0	0	0	0
0	0	0	0	1	0	0
0	0	0	0	0	0	0
0	0	1	0	1	0	0
0	0	1	0	1	0	0
0	0	1	0	1	0	1
0	0	0	0	1	0	0
0	0	0	0	0	0	0
0	0	0	0	0	1	0
0	0	0	0	0	0	0
0	0	0	0	1	0	0
0	0	0	0	1	1	0
0	0	0	0	1	0	0
0	0	0	0	0	0	0
0	0	1	0	0	0	0
0	0	1	0	1	0	0
0	0	0	0	0	0	0
0	0	0	0	0	0	1
0	0	0	0	1	0	0
0	0	0	0	1	0	0
0	0	0	0	1	0	0
0	0	0	0	1	0	0
0	0	0	0	1	1	0
0	0	0	0	0	0	0
0	0	0	0	0	0	0
0	0	0	0	1	1	0
0	0	0	0	1	0	0
0	0	0	0	1	0	0
0	0	0	0	1	0	0
0	0	0	0	1	0	0
0	0	0	0	1	0	0
0	0	0	0	0	0	0
0	0	0	0	1	0	0
0	0	1	0	1	1	0
0	0	1	0	1	0	0
0	0	0	0	0	0	0
0	0	0	0	1	0	0
0	0	0	0	0	1	0
0	0	0	0	1	0	0
0	0	0	0	0	0	0
0	0	0	0	0	0	0
0	0	0	0	1	0	0
0	0	0	0	0	0	0
0	0	1	0	0	0	1
0	0	0	0	1	0	0
0	0	0	0	0	0	0
0	0	0	0	0	0	0
0	0	0	0	0	0	0
0	0	0	0	0	0	0
0	0	0	0	1	0	0
0	0	0	0	0	0	1
0	0	0	0	1	0	0
0	0	0	0	0	0	0
0	0	0	0	0	0	0
0	0	0	0	0	1	0
0	0	0	0	0	0	0
0	0	0	0	1	0	0
0	0	1	0	1	0	1
0	0	0	0	1	0	0
0	0	0	0	0	1	0
0	0	0	0	0	0	0
0	0	0	0	0	0	0
0	0	0	0	0	0	0
0	0	0	0	0	0	0
0	0	0	0	1	0	0
0	0	1	0	1	1	0
0	0	0	0	0	0	0
0	0	1	0	0	0	0
0	0	0	0	0	0	0
0	0	0	0	0	0	0
0	0	0	0	1	0	0
0	0	1	0	0	0	0
0	0	0	0	1	1	0
0	0	1	0	1	0	0
0	0	1	0	1	0	0
0	0	0	0	1	0	0
0	0	0	0	1	1	0
0	0	0	0	0	0	0
0	0	1	0	1	0	0
0	0	0	0	0	0	0
0	0	1	0	1	0	1
0	0	0	0	0	0	0
0	0	0	0	0	0	0
0	0	0	0	1	0	0
0	0	0	0	0	0	0
0	0	0	0	1	0	0
0	0	1	0	0	0	0
0	0	0	0	1	0	0
0	0	0	0	1	0	0
0	0	0	0	1	0	0
0	0	0	0	0	0	0
0	0	0	0	1	0	0
0	0	0	0	0	0	0
0	0	0	0	1	0	0
0	0	0	0	1	0	0
0	0	0	0	1	0	0
0	0	0	0	1	0	0
0	0	1	0	0	0	0
0	0	0	0	0	0	0
0	0	1	0	1	0	0
0	0	0	0	0	1	0
0	0	0	0	1	0	0
0	0	0	0	0	0	0
0	0	0	0	1	0	0
0	0	0	0	1	0	0
0	0	0	0	1	1	0
0	0	0	0	0	0	0
0	0	0	0	1	0	1
0	0	0	0	1	0	0
0	0	0	0	1	0	0
0	0	0	0	0	0	0
0	0	0	0	1	0	0
0	0	0	0	0	0	0
0	0	0	0	0	0	0
0	0	0	0	0	0	1
0	0	0	0	0	0	0
0	0	0	0	0	0	0
0	0	0	0	0	0	0
0	0	0	0	0	0	0
0	0	0	0	1	1	0
0	0	0	0	1	0	0
0	0	0	0	0	0	0
0	0	0	0	1	0	0
0	0	0	0	0	0	0
0	0	0	0	0	0	0
0	0	0	0	0	0	0
0	0	0	0	0	0	0
0	0	0	0	0	0	0
0	0	0	0	0	0	0
0	0	1	0	1	0	0
0	0	0	0	1	0	0
0	0	0	0	1	0	1
0	0	0	0	1	0	0
0	0	0	0	1	1	0
0	0	0	0	0	0	0
0	0	0	0	1	0	0
0	0	0	0	1	0	0
0	0	0	0	0	1	0
0	0	0	0	0	0	0
0	0	0	0	0	0	0
0	0	0	0	1	0	0
0	0	0	0	0	1	1
0	0	0	0	1	1	0
0	0	0	0	0	0	0
0	0	1	0	1	0	0
0	0	0	0	0	0	0
0	0	0	0	0	0	0
0	0	0	0	1	0	0
0	0	0	0	0	0	0
0	0	0	0	0	1	0
0	0	0	0	0	0	0
0	0	0	0	0	0	0
0	0	0	0	0	0	0
0	0	0	0	1	0	0
0	0	0	0	1	0	0
0	0	1	0	1	0	1
0	0	0	0	0	0	0
0	0	0	0	0	0	0
0	0	1	0	1	0	0
0	0	0	0	0	0	0
0	0	0	0	0	0	0
0	0	0	0	1	0	0
0	0	1	0	0	0	0
0	0	0	0	0	0	0
0	0	0	0	1	0	0
0	0	0	0	0	1	0
0	0	0	0	0	0	0
0	0	0	0	1	0	1
0	0	1	0	0	1	0
0	0	0	0	0	0	0
0	0	0	0	1	0	0
0	0	0	0	0	0	1
0	0	0	0	0	0	0
0	0	0	0	1	1	0
0	0	1	0	0	0	0
0	0	0	0	0	0	0
0	0	0	0	1	0	0
0	0	0	0	1	0	0
0	0	0	0	1	0	0
0	0	0	0	1	0	0
0	0	1	0	0	0	0
0	0	0	0	1	0	0
0	0	0	0	1	0	0
0	0	1	0	1	0	0
0	0	0	0	1	0	0
0	0	0	0	0	0	0
0	0	0	0	1	0	1
0	0	0	0	1	0	0
0	0	0	0	1	0	0
0	0	1	0	0	0	0
0	0	0	0	1	0	0
0	0	0	0	0	0	0
0	0	0	0	1	0	0
0	0	0	0	1	0	0
0	0	0	0	0	0	0
0	0	0	0	1	0	1
0	0	1	0	1	0	0
0	0	1	0	1	0	0
0	0	0	0	0	0	0
0	0	1	0	1	0	0
0	0	1	0	1	0	0
0	0	0	0	0	0	0
0	0	0	0	1	0	0
0	0	0	0	1	0	0
0	0	0	0	1	0	0
0	0	0	0	1	0	0
0	0	0	0	1	0	0
0	0	0	0	1	0	0
0	0	0	0	1	0	0
0	0	0	0	0	0	0
0	0	0	0	1	1	0
0	0	0	0	1	0	0
0	0	0	0	0	0	0
0	0	0	0	1	0	0
0	0	0	0	1	0	0
0	0	1	0	0	0	1
0	0	0	0	0	0	1
0	0	0	0	1	0	0
0	0	0	0	0	0	0
0	0	0	0	1	1	0
0	0	0	0	1	0	0
0	0	0	0	1	0	0
0	0	1	0	1	1	0
0	0	0	0	0	0	0
0	0	1	0	1	0	1
0	0	0	0	1	0	1
0	0	0	0	0	0	0
0	0	0	0	0	0	0
0	0	0	0	1	0	1
0	0	0	0	0	0	0
0	0	0	0	1	0	0
0	0	0	0	1	1	0
0	0	1	0	1	0	0
0	0	1	0	1	1	0
0	0	0	0	0	0	0
0	0	0	0	0	0	0
0	0	1	0	1	0	0
0	0	0	0	0	0	0
0	0	0	0	1	0	0
0	0	0	0	0	0	1
0	0	0	0	0	0	0
0	0	0	0	1	0	0
0	0	0	0	0	0	0
0	0	0	0	1	0	0
0	0	0	0	1	1	0
0	0	0	0	1	0	0
0	0	0	0	0	0	0
0	0	0	0	1	0	0
0	0	0	0	0	0	0
0	0	0	0	1	1	0
0	0	0	0	1	0	0
0	0	0	0	1	0	0
0	0	0	0	1	0	0
0	0	0	0	1	0	0
0	0	1	0	1	0	0
0	0	0	0	1	0	0
0	0	0	0	1	0	0
0	0	0	0	1	0	0
0	0	0	0	0	1	1
0	0	1	0	0	0	0
0	0	0	0	1	0	1
0	0	0	0	1	0	0
0	0	0	0	0	0	0
0	0	0	0	1	0	0
0	0	0	0	1	0	0
0	0	1	0	0	1	0
0	0	0	0	1	0	0
0	0	0	0	1	1	0
0	0	0	0	1	0	0
0	0	0	0	1	0	1
0	0	0	0	0	1	0
0	0	0	0	1	0	0
0	0	0	0	1	0	0
0	0	0	0	1	0	0
0	0	0	0	1	1	0
0	0	0	0	1	0	0
0	0	0	0	0	0	0
0	0	0	0	1	0	0
0	0	0	0	1	0	0
0	0	0	0	1	1	0
0	0	0	0	0	0	0
0	0	0	0	1	0	0
0	0	0	0	1	0	0
0	0	0	0	1	0	0
0	0	1	0	0	0	0
0	0	0	0	1	0	0
0	0	0	0	1	0	0
0	0	0	0	0	1	0
0	0	1	0	1	0	0
0	0	0	0	1	0	0
0	0	0	0	0	1	0
0	0	0	0	0	1	0
0	0	0	0	0	0	0
0	0	1	0	1	0	0
0	0	0	0	1	0	0
0	0	0	0	1	0	0
0	0	0	0	1	0	0
0	0	0	0	0	0	0
0	0	0	0	1	0	0
0	0	0	0	0	0	0
0	0	0	0	1	0	0
0	0	0	0	0	0	1
0	0	0	0	1	0	0
0	0	0	0	1	0	0
0	0	0	0	1	1	0
0	0	0	1	0	0	0
0	0	0	1	0	0	0
0	0	1	1	1	0	0
0	0	0	1	0	0	0
0	0	0	1	1	0	0
0	0	0	1	1	0	0
0	0	0	1	1	0	0
0	0	0	1	1	0	0
0	0		1	1	0	0
0	0	0	1	1	0	0
0	0	0	1	0	0	0
0	0	0	1	1	0	0
0	0	0	1	1	1	0
0	0	0	1	0	0	0
0	0	0	1	1	1	0
0	0	1	1	1	0	0
0	0	0	1	1	0	0
0	0	0	1		0	0
0	0	0	1	1	1	0
0	0	0	1	1	0	0
0	0	0	1	1	1	0
0	0	0	1	1	0	0
0	0	0	1	1	0	0
0	0	0	1	0	0	0
0	0	0	1	1	0	1
0	0	1	1	0	0	0
0	0	0	1	1	0	0
0	0	0	1	0	0	0
0	0	0	1	1	1	0
0	0	0	1	1	0	0
0	0	0	1	1	0	1
0	0	0	1	1	1	0
0	0	0	1	1	1	0
0	0	0	1	1	0	0
0	0	0	1	0	1	0
0	0	0	1	1	0	0
0	0	0	1	1	0	0
0	0	0	1	1	0	0
0	0	1	1	1	0	0
0	0	1	1	0	0	0
0	0	1	1	1	0	0
0	0	0	1	1	0	0
0	0	0	1	1	0	0
0	0	0	1	1	0	0
0	0	0	1	1	0	0
0	0	0	1	0	0	0
0	0	0	1	1	0	0
0	0	1	1	0	0	0
0	0	0	1	1	0	0
0	0	1	1	1	0	0
0	0	0	1	1	0	1
0	0	0	1	0	0	0
0	0	0	1	0	0	0
0	0	0	1	1	0	0
0	0	0	1	0	0	0
0	0	0	1	1	0	0
0	0	0	1	1	0	0
0	0	0	1	0	0	0
0	0	0	1	1	0	0
0	0	0	1	0	0	0
0	0	0	1	1	0	0
0	0	0	1	0	0	0
0	0		1	1	0	0
0	0	0	1	1	0	0
0	0	0	1	1	0	0
0	0	0	1	0	0	0
0	0	0	1	0	1	0
0	0	0	1	1	0	0
0	0	0	1	1	0	0
0	0	0	1	1	0	0
0	0	0	1	0	1	0
0	0	0	1	1	1	0
0	0	0	1	1	0	0
0	0	0	1	1	0	0
0	0	0	1	1	0	0
0	0	0	1	1	0	0
0	0	0	1	0	0	0
0	0	0	1	1	0	0
0	0	0	1	1	1	0
0	0	0	1	0	0	0
0	0	0	1	1	1	0
0	0	0	1	0	0	0
0	0	0	1	1	0	0
0	0	0	1	1	1	0
0	0	0	1	1	0	0
0	0	0	1	1	0	0
0	0	1	1	1	1	0
0	0	0	1	1	0	0
0	0	0	1	1	0	0
0	0	0	1	1	0	0
0	0	1	1	1	0	0
0	0	1	1	1	0	0
0	0	1	1	0	0	0
0	0	0	1	0	0	0
0	0	0	1	1	1	0
0	0	0	1	1	0	1
0	0	0	1	1	0	0
0	0	0	1	1	0	0
0	0	1		0	0	0
0	0	0		1	0	1
0	0	1	0	0	0	0
0	0	1	0	0	0	0
0	0	0	0	0	0	0
0	0	0	0	1	0	0
0	0	0	0	0	0	0
0	0	0	0	0	0	0
0	0	0	0	0	0	0
0	0	1	0	1	1	0
0	0	0	0	1	0	0
0	0	0	0	0	0	0
0	0	0	0	0	0	0
0	0	0	0	0	0	0
0	0	0	0	0	0	0
0	0	0	0	1	0	0
0	0	0	0	0	0	0
0	0	1	0	1	0	0
0	0	0	0	1	0	0
0	0	0	0	0	1	0
0	0	0	0	1	0	0
0	0	0	0	0	0	0
0	0	0	0	0	1	0
0	0	0	0	1	0	0
0	0	0	0	0	0	0
0	0	0	0	1	0	0
0	0	0	0	0	0	0
0	0	0	0	0	0	0
0	0	0	0	1	1	0
0	0	0	0	0	0	0
0	0	0	0	1	0	0
0	0	0	0	1	0	0
0	0	0	0	0	1	0
0	0	0	0	0	0	0
0	0	0	0	0	0	0
0	0	1	0	1	0	1
0	0	0	0	0	0	0
0	0	0	0	0	0	0
0	0	1	0	0	0	0
0	0	0	0	0	0	0
0	0	0	0	1	1	0
0	0	1	0	0	1	0
0	0	0	0	1	0	0
0	0	1	0	0	0	0
0	0	0	0	0	0	0
0	0	0	0	0	0	0
0	0	0	0	1	0	0
0	0	0	0	0	0	0
0	0	0	0	0	0	0
0	0	0	0	0	0	0
0	0	0	0	1	0	0
0	0	0	0	0	0	0
0	0	0	0	1	0	0
0	0	0	0	1	0	0
0	0	0	0	1	1	0
0	0	0	0	0	1	0
0	0	0	0	0	0	0
0	0	1	0	1	0	0
0	0	0	0	1	0	1
0	0	0	0	1	1	0
0	0	0	0	0	0	0
0	0	0	0	0	0	0
0	0	0	0	1	0	0
0	0	0	0	1	0	0
0	0	0	0	1	0	0
0	0	0	0	1	1	0
0	0	0	0	1	0	0
0	0	0	0	1	0	0
0	0	0	0	1	0	0
0	0	0	0	1	1	0
0	0	0	0	0	0	0
0	0	1	0	1	0	0
0	0	0	0	0	0	0
0	0	0	0	0	0	0
0	0	1	0	1	0	0
0	0	0	0	1	0	0
0	0	1	0	1	0	0
0	0	0	0	1	0	0
0	0	1	0	1	0	0
0	0	0	0	1	0	0
0	0	0	0	1	1	0
0	0	1	0	0	0	0
0	0	0	0	1	0	0
0	0	0	0	0	0	0
0	0	1	0	0	0	0
0	0	0	0	1	0	0
0	0	0	0	0	1	0
0	0	0	0	0	0	0
0	0	0	0	0	0	0
0	0	0	0	1	0	0
0	0	0	0	0	0	0
0	0	0	0	1	0	0
0	0	0	0	0	0	0
0	0	0	0	1	0	0
0	0	0	0	0	0	0
0	0	0	0	0	0	0
0	0	0	0	1	0	0
0	0	0	0	0	0	0
0	0	0	0	0	0	0
0	0	0	0	0	0	0
0	0	1	0	1	1	1
0	0	0	0	1	0	0
0	0	0	0	0	0	1
0	0	0	0	0	0	0
0	0	1	0	0	0	0
0	0	0	0	0	0	0
0	0	0	0	1	1	0
0	0	1	0	1	0	0
0	0	0	0	1	0	0
0	0	0	0	1	1	0
0	0	0	0	0	0	0
0	0	0	0	1	0	0
0	0	0	0	1	0	0
0	0	0	0	0	0	0
0	0	0	0	1	0	0
0	0	0	0	0	0	0
0	0	0	0	0	0	0
0	0	1	0	0	1	0
0	0	0	0	1	0	0
0	0	1	0	0	1	0
0	0	0	0	0	0	0
0	0	0	1	1	0	0
0	0	0	1	0	0	0
0	0	1	1	1	0	1
0	0	0	1	1	0	0
0	0	0	1	1	0	0
0	0	0	1	1	0	0
0	0	0	1	1	0	0
0	0	0	1	1	1	0
0	0	0	1	1	0	0
0	0	1	1	1	1	0
0	0	0	1	1	0	0
0	0	0	1	1	0	0
0	0	0	1	1	0	0
0	0	0	1	1	1	0
0	0	0	1	0	0	0
0	0	0	1	0	0	0
0	0	0	1	1	1	0
0	0	0	1	1	0	0
0	0	0	1	0	1	0
0	0	0	1	1	1	0
0	0	0	1	1	0	0
0	0	0	1	1	0	0
0	0	1	1	0	1	0
0	0	0	1	1	1	0
0	0	0	1	0	0	0
0	0	0	1	1	0	0
0	0	0	1	1	0	0
0	0	0	1	0	0	0
0	0	0	1	0	0	0
0	0	0	1	0	0	0
0	0	0	1	0	0	0
0	0	0	1	0	0	0
0	0	0	1	0	1	0
0	0	0	1	1	0	1
0	0	0	1	1	0	0
0	0	0	1	1	1	1
0	0	1	1	1	0	0
0	0	0	1	1	0	0
0	0	0	1	1	1	0
0	0	1	1	1	1	0
0	0	0	0	0	0	0
0	0	0	0	0	0	0
0	0	0	0	0	0	0
0	0	0	0	1	0	0
0	0	0	0	0	0	0
0	0	0	0	0	1	0
0	0	0	0	0	0	0
0	0	0	0	1	0	1
0	0	0	0	0	0	0
0	0	0	0	1	0	0
0	0	0	0	1	1	1
0	0	1	0	0	0	0
0	0	0	0	0	0	1
0	0	1	0	1	0	0
0	0	0	0	1	0	1
0	0	0	0	0	0	0
0	0	0	0	0	1	0
0	0	1	0	1	1	0
0	0	0	0	0	0	0
0	0	0	0	1	1	0
0	0	0	0	1	0	0
0	0	0	0	1	0	0
0	0	0	0	0	0	0
0	0	0	0	1	0	0
0	0	0	0	1	0	0
0	0	1	0	0	0	0
0	0	0	0	0	0	0
0	0	0	0	0	0	0
0	0	0	0	0	1	0
0	0	0	0	1	0	0
0	0	0	0	0	0	0
0	0	0	0	1	0	0
0	0	0	0	0	0	0
0	0	1	0	0	0	0
0	0	1	0	1	0	0
0	0	1	0	1	0	0
0	0	0	0	0	0	0
0	0	0	0	0	0	0
0	0	0	0	1	0	0
0	0	0	0	1	1	0
0	0	0	0	1	0	0
0	0	0	0	1	1	0
0	0	0	0	1	0	0
0	0	0	0	0	0	0
0	0	0	0	1	1	0
0	0	0	0	1	0	0
0	0	1	0	0	0	0
0	0	0	0	1	0	0
0	0	0	0	1	0	0
0	0	0	0	0	0	0
0	0	0	0	0	0	0
0	0	0	0	0	0	0
0	0	0	0	1	0	0
0	0	1	0	0	1	0
0	0	0	0	0	0	0
0	0	0	0	1	1	0
0	0	0	0	0	1	1
0	0	0	0	0	0	0
0	0	0	0	0	1	0
0	0	0	0	0	0	0
0	0	0	0	1	0	0
0	0	1	0	1	1	0
0	0	0	0	0	0	0
0	0	0	0	0	0	0
0	0	1	0	1	0	0
0	0	0	0	0	0	0
0	0	0	0	0	0	0
0	0	0	0	1	0	0
0	0	0	0	0	1	0
0	0	0	0	0	0	0
0	0	0	0	0	0	1
0	0	0	0	1	1	0
0	0	0	0	0	1	0
0	0	1	0	0	0	0
0	0	0	0	0	0	0
0	0	0	0	0	0	0
0	0	0	0	1	0	0
0	0	1	0	1	0	0
0	0	0	0	0	0	0
0	0	1	0	1	0	0
0	0	0	0	1	0	0
0	0	0	0	0	0	0
0	0	0	0	0	0	0
0	0	0	0	0	1	0
0	0	0	0	0	0	0
0	0	0	0	0	0	0
0	0	0	0	1	0	0
0	0	0	0	1	1	0
0	0	0	0	0	0	0
0	0	0	0	1	0	0
0	0	0	0	1	1	0
0	0	0	0	0	0	0
0	0	0	0	0	0	0
0	0	0	0	0	0	0
0	0	0	0	1	1	0
0	0	0	0	0	0	0
0	0	0	0	0	1	0
0	0	0	0	1	0	0
0	0	0	0	1	0	0
0	0	0	0	1	0	1
0	0	0	0	0	0	0
0	0	0	0	0	0	0
0	0	0	0	1	0	0
0	0	0	0	0	0	0
0	0	0	0	0	0	0
0	0	0	0	0	0	0
0	0	1	0	1	0	0
0	0	1	0	0	0	0
0	0	1	0	1	0	0
0	0	1	0	1	0	0
0	0	0	0	1	0	0
0	0	0	0	1	0	0
0	0	0	0	0	0	0
0	0	0	0	0	1	0
0	0	0	0	0	0	0
0	0	1	0	1	0	1
0	0	0	0	0	0	0
0	0	0	0	1	0	0
0	0	0	0	0	0	0
0	0	1	0	1	0	0
0	0	0	1	1	0	0
0	0	0	1	1	0	0
0	0	0	1	1	0	0
0	0	0	1	1	0	0
0	0	0	1	0	0	0
0	0	0	1	1	0	0
0	0	0	1	1	0	0
0	0	0	1	1	0	0
0	0	0	1	0	0	0
0	0	0	1	1	1	0
0	0	0	1	1	1	0
0	0	0	1	0	0	0
0	0	0	1	1	1	0
0	0	0	1	1	0	1
0	0	1	1	1	0	0
0	0	0	1	0	1	0
0	0	0	1	1	0	0
0	0	0	1	1	0	0
0	0	1	1	0	0	0
0	0	0	1	0	0	0
0	0	0	1	0	0	0
0	0	0	1	0	1	0
0	0	0	1	0	0	0
0	0	0	1	1	1	0
0	0	1	0	0	0	0
0	0	0	0	0	0	0
0	0	0	0	1	0	0
0	0	0	0	0	0	0
0	0	0	0	0	0	0
0	0	0	0	0	0	0
0	0	0	0	1	0	0
0	0	0	0	0	1	0
0	0	1	0	0	0	0
0	0	1	0	0	0	0
0	0	0	0	0	0	0
0	0	0	0	0	0	0
0	0	0	0	1	0	0
0	0	0	0	0	0	0
0	0	0	0	0	0	0
0	0	0	0	1	0	0
0	0	0	0	0	0	0
0	0	1	0	1	0	0
0	0	0	0	0	0	0
0	0	0	0	1	0	0
0	0	0	0	0	0	0
0	0	1	0	1	0	0
0	0	1	0	0	1	0
0	0	0	0	0	0	0
0	0	0	0	0	1	0
0	0	0	0	1	0	0
0	0	0	0	1	0	0
0	0	0	0	0	0	0
0	0	1	0	1	0	0
0	0	0	0	1	0	0
0	0	0	0	1	0	0
0	0	0	0	0	0	0
0	0	1	0	1	0	0
0	0	0	0	1	0	0
0	0	0	0	1	0	1
0	0	1	0	1	0	0
0	0	0	0	0	1	0
0	0	0	0	0	0	0
0	0	0	0	0	0	0
0	0	0	0	0	0	0
0	0	0	0	1	0	0
0	0	0	0	0	0	0
0	0	0	0	0	0	0
0	0	1	0	1	0	0
0	0	0	0	1	0	0
0	0	0	0	0	0	0
0	0	0	0	0	0	0
0	0	0	0	1	0	0
0	0	0	0	0	0	0
0	0	0	0	0	0	0
0	0	0	0	1	0	0
0	0	1	0	1	0	0
0	0	0	0	0	0	1
0	0	0	0	1	0	0
0	0	0	0	1	0	0
0	0	0	0	1	0	0
0	0	0	0	0	0	0
0	0	1	0	1	0	0
0	0	0	0	0	0	0
0	0	1	0	1	1	0
0	0	0	0	0	0	0
0	0	0	0	0	0	0
0	0	0	0	1	0	0
0	0	1	0	0	0	0
0	0	0	0	0	0	0
0	0	0	0	1	0	0
0	0	0	0	1	0	0
0	0	0	0	1	0	0
0	0	0	0	0	0	0
0	0	0	0	1	0	0
0	0	0	0	0	1	0
0	0	0	0	0	0	0
0	0	0	1	1	0	0
0	0	0	1	1	0	0
0	0	1	1	0	0	0
0	0	0	1	1	0	0
0	0	0	1	0	0	0
0	0	0	1	1	0	1
0	0	0	1	1	1	0
0	0	0	1	0	0	0
0	0	0	1	1	0	0
0	0	0	1	1	0	1
0	0	0	1	1	0	0
0	0	0	1	0	1	0
0	0	0	1	1	0	0
0	0	0	1	1	1	1
0	0	0	1	1	0	0
0	0	0	0	0	0	0
0	0	0	0	1	0	0
0	0	0	0	1	0	0
0	0	0	0	0	0	0
0	0	0	0	0	0	0
0	0	0	0	0	0	0
0	0	0	0	0	0	1
0	0	1	0	1	0	0
0	0	0	0	1	0	0
0	0	1	0	1	0	0
0	0	0	0	1	1	1
0	0	0	0	1	1	0
0	0	0	0	0	0	0
0	0	0	0	0	0	0
0	0	1	0	1	0	0
0	0	0	0	0	0	0
0	0	0	0	0	0	0
0	0	1	0	1	0	0
0	0	0	0	1	0	0
0	0	0	0	1	0	0
0	0	0	0	1	0	0
0	0	0	0	0	0	0
0	0	0	0	1	0	1
0	0	0	0	1	0	0
0	0	0	0	1	0	0
0	0	0	0	1	0	0
0	0	0	0	1	1	0
0	0	0	0	0	1	1
0	0	0	0	0	1	0
0	0	0	0	0	0	0
0	0	0	0	1	1	0
0	0	0	0	1	1	0
0	0	1	0	1	0	0
0	0	0	0	1	0	0
0	0	1	0	1	0	0
0	0	0	0	1	0	0
0	0	0	0	0	0	0
[truncated: 765 more rows]
