# Supplementary material for: Effect of cataract surgery on cognitive function in elderly: Results of Fujiwara-kyo Eye Study
Source: PLoS One. 2018 Feb 20;13(2):e0192677. doi: 10.1371/journal.pone.0192677 (PMC5819799; doi:10.1371/journal.pone.0192677)
Supplement: S2 Table — (XLSX) [file pone.0192677.s002.xlsx]

## Sheet: Supporting information
	S2 table, Odds ratio for the Association between Cataract Surgery and Cognitive Status
		OR for MCI			OR for dementia
	Parameters	Age-adjusted	Model1	Model2	Age-adjusted	Model1	Model2
	Cataract surgery
	No	1.00 (ref)	1.00 (ref)	1.00 (ref)	1.00 (ref)	1.00 (ref)	1.00 (ref)
	Yes	0.81*	0.78	0.79	1.09	1.1	1.2
	Age, per 1year	1.04*	1.04*	1.04*	1.13*	1.14*	1.12*
	gender
	male		1.00 (ref)	1.00 (ref)		1.00 (ref)	1.00 (ref)
	female		1.06	1.05		0.73	0.70*
	BMI, per 1kg/m2		1.03*	1.03*		1.02	1.02
	Education
	<13 years		1.00 (ref)	1.00 (ref)		1.00 (ref)	1.00 (ref)
	≧13 years		0.63*	0.64*		0.42*	0.43*
	History of hypertension
	No		1.00 (ref)	1.00 (ref)		1.00 (ref)	1.00 (ref)
	Yes		1.01	1.01		0.73	0.73
	History of diabetes
	No		1.00 (ref)	1.00 (ref)		1.00 (ref)	1.00 (ref)
	Yes		1.25	1.25		1.2	1.16
	History of stroke
	No		1.00 (ref)	1.00 (ref)		1.00 (ref)	1.00 (ref)
	Yes		1.28	1.27		0.99	1.02
	Depression
	GDS <6		1.00 (ref)	1.00 (ref)		1.00 (ref)	1.00 (ref)
	GDS ≧6		1.03	1.03		1.2	1.2
	BCVA, per 1logMAR units			1.32			2.12*
	MCI, mild cognitive impairment; SD, standard deviation; BMI, body mass index;
	BCVA, best corrected visual acuity; GDS, geriatric depression scale; * P value <0.05
